# Supplementary material for: A chromosome-level genome assembly of a free-living white-crowned sparrow (Zonotrichia leucophrys gambelii)
Source: Sci Data. 2024 Jan 18;11:86. doi: 10.1038/s41597-024-02929-6 (PMC10796373; doi:10.1038/s41597-024-02929-6)
Supplement: Supplementary file 2 [file 41597_2024_2929_MOESM2_ESM.xlsx]

## Sheet: Sheet1
Supplementary file 2 The category and abundance of noncoding elements.
Noncoding	Count
Histone3	64
5S_rRNA	31
LSU_rRNA_eukarya	22
K_chan_RES	15
let-7	12
U1	12
U2	10
U5	10
LSU_rRNA_bacteria	8
mir-9	8
7SK	7
GABA3	6
IRE_II	6
mir-133	6
mir-17	6
SSU_rRNA_eukarya	6
mir-1	5
mir-130	5
mir-16	5
SNORD45	5
SNORD58	5
Y_RNA	5
5_8S_rRNA	4
mir-10	4
mir-124	4
mir-190	4
mir-29	4
mir-30	4
mir-302	4
mir-449	4
mir-7	4
STAXI	4
U6	4
uc_338	4
mir-103	3
mir-135	3
mir-146	3
mir-15	3
mir-19	3
mir-196	3
mir-199	3
mir-204	3
mir-26	3
mir-2985-2	3
mir-8	3
SECIS_1	3
SNORA17	3
SNORA55	3
SNORD12	3
SNORD14	3
SNORD19	3
SNORD24	3
SNORD53_SNORD92	3
U3	3
Antizyme_FSE	2
Hammerhead_HH9	2
IRE_I	2
lin-4	2
Metazoa_SRP	2
mir-101	2
mir-126	2
mir-128	2
mir-129	2
mir-132	2
mir-138	2
mir-142	2
mir-148	2
mir-153	2
mir-1803	2
mir-181	2
mir-1905	2
mir-193	2
mir-203	2
mir-205	2
mir-214	2
mir-216	2
mir-218	2
mir-219	2
mir-221	2
mir-23	2
mir-24	2
mir-27	2
mir-301	2
mir-33	2
mir-338	2
mir-34	2
mir-365	2
mir-458	2
mir-460	2
mir-551	2
mir-598	2
mir-92	2
Prion_pknot	2
SCARNA6	2
SCARNA8	2
SNORA3	2
SNORA31	2
SNORA5	2
SNORA54	2
SNORA57	2
SNORA62	2
SNORA66	2
SNORA74	2
SNORA8	2
SNORA9	2
SNORD111	2
SNORD15	2
SNORD16	2
SNORD17	2
SNORD18	2
SNORD35	2
SNORD36	2
SNORD38	2
SNORD59	2
SNORD63	2
SNORD66	2
SNORD70	2
SNORD72	2
SNORD83	2
SNORD91	2
SNORD98	2
SSU_rRNA_bacteria	2
U4	2
U6atac	2
ACA64	1
anti-hemB	1
CAESAR	1
DLEU2_5	1
DUF3800-VI	1
Evf-2_5p	1
HAR1A	1
HOTAIRM1_2	1
HOTTIP_2	1
HOXA11-AS1_2	1
HOXA11-AS1_4	1
HOXA11-AS1_5	1
IRES_Cx43	1
L31-Gammaproteobacteria	1
LINC00901	1
LSU_rRNA_archaea	1
mascRNA-menRNA	1
MAT2A_A	1
MAT2A_F	1
mini-ykkC	1
mir-122	1
mir-1306	1
mir-1329	1
mir-137	1
mir-1388	1
mir-139	1
mir-1397	1
mir-140	1
mir-1426	1
mir-143	1
mir-144	1
mir-145	1
mir-1451	1
mir-1460	1
mir-1467	1
mir-147	1
mir-155	1
mir-1641	1
mir-1662	1
mir-1729	1
mir-1743	1
mir-1744	1
mir-1759	1
mir-1784	1
mir-1788	1
mir-1789	1
mir-1791	1
mir-1805	1
mir-182	1
mir-183	1
mir-184	1
mir-186	1
mir-187	1
mir-191	1
mir-192	1
mir-194	1
mir-202	1
mir-21	1
mir-210	1
mir-2131	1
mir-217	1
mir-2188	1
mir-22	1
mir-223	1
mir-2954	1
mir-2968	1
mir-2970	1
mir-3064	1
mir-31	1
mir-32	1
mir-3533	1
mir-3618	1
mir-363	1
mir-367	1
mir-375	1
mir-383	1
mir-425	1
mir-451	1
mir-454	1
mir-455	1
mir-456	1
mir-489	1
mir-490	1
mir-499	1
mir-599	1
mir-684	1
mir-96	1
NBR2	1
NRON	1
PART1_2	1
PCA3_2	1
PrrB_RsmZ	1
RMST_6	1
RMST_7	1
RMST_8	1
RMST_9	1
RNase_MRP	1
RNaseP_nuc	1
SCARNA1	1
SCARNA11	1
SCARNA13	1
SCARNA14	1
SCARNA15	1
SCARNA16	1
SCARNA2	1
SCARNA20	1
SCARNA23	1
SCARNA24	1
SCARNA3	1
SCARNA4	1
SCARNA7	1
Six3os1_5	1
Six3os1_7	1
snoR38	1
SNORA1	1
SNORA12	1
SNORA13	1
SNORA14	1
SNORA15	1
SNORA16	1
SNORA18	1
SNORA19	1
SNORA2	1
SNORA22	1
SNORA23	1
SNORA24	1
SNORA25	1
SNORA26	1
SNORA27	1
SNORA28	1
SNORA29	1
SNORA33	1
SNORA35	1
SNORA36	1
SNORA40	1
SNORA41	1
SNORA44	1
SNORA46	1
SNORA47	1
SNORA49	1
SNORA50	1
SNORA52	1
SNORA53	1
SNORA61	1
SNORA63	1
SNORA65	1
SNORA68	1
SNORA69	1
SNORA7	1
SNORA70	1
SNORA71	1
SNORA72	1
SNORA73	1
SNORA75	1
SNORA76	1
SNORA77	1
SNORA81	1
SNORA84	1
SNORD100	1
SNORD101	1
SNORD102	1
SNORD103	1
SNORD11	1
SNORD11B	1
SNORD121A	1
SNORD123	1
SNORD125	1
SNORD127	1
SNORD2	1
SNORD20	1
SNORD21	1
SNORD33	1
SNORD34	1
SNORD37	1
SNORD39	1
SNORD42	1
SNORD46	1
SNORD47	1
SNORD49	1
SNORD5	1
SNORD50	1
SNORD51	1
SNORD56	1
SNORD57	1
SNORD60	1
SNORD61	1
SNORD65	1
SNORD67	1
SNORD69	1
SNORD71	1
SNORD73	1
SNORD74	1
SNORD75	1
SNORD77	1
SNORD79	1
SNORD82	1
SNORD89	1
SNORD90	1
SNORD93	1
SNORD94	1
SNORD97	1
SNORD99	1
SNORND104	1
snosnR60_Z15	1
snoU109	1
snoU13	1
snoU2_19	1
snoU54	1
snoU83B	1
snoU85	1
snoZ17	1
snoZ30	1
snoZ39	1
snoZ40	1
snoZ6	1
snR44	1
SOX2OT_exon1	1
SOX2OT_exon3	1
SOX2OT_exon4	1
ST7-OT3_2	1
Telomerase-vert	1
tRNA-Sec	1
U11	1
U12	1
U1A_PIE	1
U4atac	1
U7	1
Vimentin3	1
WT1-AS_7	1
ZEB2_AS1_1	1
